# Supplementary material for: Limited utility of qPCR-based detection of tumor-specific circulating mRNAs in whole blood from clear cell renal cell carcinoma patients
Source: BMC Urol. 2020 Feb 4;20:7. doi: 10.1186/s12894-019-0542-9 (PMC6998103; doi:10.1186/s12894-019-0542-9)
Supplement: Supplementary file 1 — Additional file 1:. A subset of genes were detected using UPL probes in which case probe numbers are given. [file 12894_2019_542_MOESM1_ESM.xlsx]

## Sheet: Sheet1
		PRIMERS							ISOFORMS
	GENE NAME	PRIMER SEQUENCE 5'-3'	UPL* PROBE NUMBER				gene name	Gene ID	number of isoforms, first is always the longest	Ref-Seq.
	ANGPT2-F	atcagccaaccaggaaatga	58				ANGPT2	_285	3	NM_001147.2
	ANGPT2-R	aggaccacatgcatcaaacc								NM_001118887.1
	CCND1-F	gctgtgcatctacaccgaca	17							NM_001118888.1
	CCND1-R	ttgagcttgttcaccaggag					CCND1	_595	1	NM_053056.2
	CA9-F	cttggaagaaatcgctgagg	51				CAV2	_858	4	NM_001233.4
	CA9-R	ttggaagtagcggctgaagt								NM_198212.2
	DGCR5-F	tcttcaaaccacctgaagaaaaa	18							NM_001206748.1
	DGCR5-R	cagggtgtcgctttcacc								NM_001206747.1
	DOCK6-F	agaggtgcggaagcaggt	40				CA9	_768	1	NM_001216.2
	DOCK6-R	aggggctcgacaacttca					ESM1	_11082	2	NM_007036.4
	NDUFA4L2-F	ccagactgggaaaacaacg	51							NM_001135604.1
	NDUFA4L2-R	catgcccaggcagattaag					PPP1R3C	_5507	1	NM_005398.5
	STC2-F	tacctcaagcacgacctgtg	2				EGLN3	_112399	2	NM_022073.3
	STC2-R	gaggtccacgtagggttcg								NM_001308103.1
	BARX2-F	gcaggatgaaatggaagaaaat	58				NPTX2	_4885	1	NM_002523.2
	BARX2-R	cttcagcttcaatctcttctgatg					DGCR5	_26220	1	NR_002733.2
	CDK18-F	caccagcttgaagacactgc	11				DOCK6	_57572	1	NM_020812.2
	CDK18-R	cctgttcttccctcgtcct					FABP6	_2172	3	NM_001040442.1
	CP-F	gggattattccccacaaagg	17							NM_001130958.1
	CP-R	tgagcctatgtaaaactctccctta								NM_001445.2
	CYP2J2-F	gcgcccaaagaactaccc	81				NDUFA4L2	_56901	1	NM_020142.3
	CYP2J2-R	aaaggttcccatatttcttcacaa					STC2	_8614	1	NM_003714.2
	EGLN3-F	TCGACAGGCTGGTCCTCTAC	N/A
	EGLN3-R	CCGGATAGCAAGCCACCATT
	PPP1R3C-F	TCTCTGCCTAATGAGCTGCAC	N/A				BARX2	_8538	1	NM_003658.4
	PPP1R3C-R	CAAAGCCTCATGGCCACATC					CDK18	_5129	3	NM_212503.2
	NPTX2-F	AAGGACACTATGGGCGACCT	N/A							NM_212502.2
	NPTX2-R	CCCAGCATTGGACACGTTTG								NM_002596.3
	TMEM45A-F	GCGGTCAAGTCTCATTCTGC	N/A				CP	_1356	1	NM_000096.3
	TMEM45A-R	GGGGATACAGGACAAATCCAA					CYP2J2	_1573	1	NM_000775.2
	CAV2-F	gCgggAATTCTCTTTgCCAC	N/A				FABP7	_2173	4	NM_001319039.1
	CAV2-R	TgCACTgAAggCAgAACCAT								NM_001319041.1
	FABP6-F	gAgAgCTgTgTTgTCTgCgT	N/A							NM_001319042.1
	FABP6-R	TCTCCATCTCGAACTTGCCg								NM_001446.4, NM_001446.3 (upl entry)
	LOX-F	ggCggAggAAAACTgTCTgg	N/A				FBXO17	_115290	2	NM_148169.1
	LOX-R	CTTggTCggCTgggTAAgAA								NM_024907.5
	MET-F	TCCgAgAATggTCATAAATgT	4				GAL3ST1	_9514	3	NM_001318109.1
	MET-R	TCTCTgAATTAgAgCgATgTTgA								NM_001318107.1
	ESM1-F	ACTTgCTACCgCACAgTCTC	N/A							NM_004861.2, NM_004861.1 (upl entry)
	ESM1-R	CTgCAATCCATCCCgAAggT					LOX	_4015	3	NM_002317.5
	FABP7-F	gCTACCTggAAgCTgACCAA	N/A							NM_001178102.1
	FABP7-R	ACATTTCCCACCTgCCTAgTg								NM_001317073.1
	FBX017-F	ggAgTCATgATCTgggTCAgCA	N/A				MET	_4233	4	NM_001127500.1
	FBX017-R	gCCCATCTCCAgTAgCCAgAg								NM_000245.2
	GAL3ST1-F	gggCTCCTTgCTTCACTTTgA	N/A							NM_001324401.1
	GAL3ST1-R	CACggCATAggAgTACACCAg								NM_001324402.1
	NOL3-F	AggAgCTgCTACgCTgTgC	N/A				NOL3	_8996	4	NM_001185057.2
	NOL3-R	TAgCTgCggTCCCggTAg								NM_001185058.1 (upl entry)
	UPL*- Universal Probe Library									NM_003946.6, NM_003946.4 (upl entry)
										NM_001276311.1
										NM_001276319.1
							TMEM45A	_55076	1	NM_018004.1
