# Supplementary material for: Limited utility of qPCR-based detection of tumor-specific circulating mRNAs in whole blood from clear cell renal cell carcinoma patients
Source: BMC Urol. 2020 Feb 4;20:7. doi: 10.1186/s12894-019-0542-9 (PMC6998103; doi:10.1186/s12894-019-0542-9)
Supplement: Supplementary file 2 — Additional file 2: All cancer samples (metastatic and non-metastatic) were included in a single group and compared with normal samples. [file 12894_2019_542_MOESM2_ESM.xlsx]

## Sheet: Statistics
	target	p	property	comparison	ratio	95% ci low	95% ci high	value	mean	95% value ci low	95% value ci high
	CDK18	0.000977423	2groups	ccRCC*/normal*	0.477068	0.30746	0.74023
								normal	1	0.692833	1.44335
								ccRCC	0.477068	0.361284	0.62996
	CCND1	0.0393763	2groups	ccRCC/normal	0.643641	0.42173	0.98233
								normal	1	0.694082	1.44075
								ccRCC	0.643641	0.4932	0.839971
	EGLN3	0.215834	2groups	ccRCC/normal	0.795175	0.60154	1.05114
								normal	1	0.746931	1.33881
								allNC	0.795175	0.684688	0.923491
	PPIA	0.372091	2groups	ccRCC/normal	0.893059	0.67552	1.18066
								normal	1	0.750488	1.33247
								ccRCC	0.893059	0.766875	1.04001
	CAV2	0.497279	2groups	ccRCC/normal	1.16447	0.7094	1.91148
								normal	1	0.701821	1.42486
								ccRCC	1.16447	0.833868	1.62616
	NOL3	0.641194	2groups	ccRCC/normal	0.955296	0.65073	1.4024
								normal	1	0.62471	1.60074
								ccRCC	0.955296	0.815223	1.11944
	LOX	0.668268	2groups	ccRCC/normal	0.763887	0.36256	1.60944
								normal	1	0.506439	1.97457
								ccRCC	0.763887	0.490582	1.18945
	ESM1	0.668268	2groups	ccRCC/normal	0.827416	0.42305	1.61828
								normal	1	0.790356	1.26525
								ccRCC	0.827416	0.511428	1.33864
	FABP7	0.671876	2groups	ccRCC/normal	0.882557	0.57655	1.35097
								normal	1	0.648427	1.54219
								ccRCC	0.882557	0.697918	1.11604
	TMEM45A	0.734807	2groups	ccRCC/normal	0.958326	0.56738	1.61864
								normal	1	0.635116	1.57452
								ccRCC	0.958326	0.692109	1.32694
	ccRCC*-metastatic and non-metastatic ccRCC samples combined; normal*-samples from healthy donors and patients with kidney issues other than cancer combined;
	ci- confidence interval
