# Supplementary material for: Limited utility of qPCR-based detection of tumor-specific circulating mRNAs in whole blood from clear cell renal cell carcinoma patients
Source: BMC Urol. 2020 Feb 4;20:7. doi: 10.1186/s12894-019-0542-9 (PMC6998103; doi:10.1186/s12894-019-0542-9)
Supplement: Supplementary file 3 — Additional file 3: Metastatic cancer samples were taken as a separate group and compared to non-metastatic. [file 12894_2019_542_MOESM3_ESM.xlsx]

## Sheet: Statistics
	target	p	property	comparison	ratio	95% ci low	95% ci high	value	mean	95% value ci low	95% value ci high
	LOX	0.0577178	3groups	m-ccRCC* /non-m-ccRCC*	2.2252	0.908945	5.44755
								non-m-ccRCC	1	0.584166	1.71184
								m-ccRCC	2.2252	0.977599	5.06498
	NOL3	0.179124	3groups	m-ccRCC/non-m-ccRCC	1.22525	0.874883	1.71593
								non-m-ccRCC	1	0.811519	1.23226
								m-ccRCC	1.22525	0.929954	1.61432
	EGLN3	0.36761	3groups	m-ccRCC/non-m-ccRCC	1.21243	0.882495	1.66571
								non-m-ccRCC	1	0.814376	1.22793
								m-ccRCC	1.21243	0.984826	1.49263
	CAV2	0.36761	3groups	m-ccRCC/non-m-ccRCC	1.29858	0.62564	2.69536
								non-m-ccRCC	1	0.668577	1.49572
								m-ccRCC	1.29858	0.573353	2.94116
	ESM1	0.46705	3groups	m-ccRCC/non-m-ccRCC	1.73426	0.618065	4.86625
								non-m-ccRCC	1	0.616575	1.62186
								m-ccRCC	1.73426	0.424101	7.09185
	CCND1	0.553221	3groups	m-ccRCC/non-m-ccRCC	1.15402	0.646154	2.06106
								non-m-ccRCC	1	0.758008	1.31925
								m-ccRCC	1.15402	0.533809	2.49482
	TMEM45A	0.578874	3groups	m-ccRCC/non-m-ccRCC	1.13349	0.551376	2.33016
								non-m-ccRCC	1	0.665008	1.50374
								m-ccRCC	1.13349	0.52623	2.44151
	CDK18	0.765369	3groups	m-ccRCC/non-m-ccRCC	1.04262	0.562201	1.93359
								non-m-ccRCC	1	0.720902	1.38715
								m-ccRCC	1.04262	0.499269	2.17731
	PPIA	0.898275	3groups	m-ccRCC/non-m-ccRCC	0.856067	0.615959	1.18977
								non-m-ccRCC	1	0.854895	1.16973
								m-ccRCC	0.856067	0.549671	1.33325
	FABP7	0.966092	3groups	m-ccRCC/non-m-ccRCC	0.978376	0.580688	1.64843
								non-m-ccRCC	1	0.738842	1.35347
								m-ccRCC	0.978376	0.578141	1.65569
	ccRCC*-metastatic and non-metastatic ccRCC samples combined; normal*-samples from healthy donors and patients with kidney issues other than cancer combined;
	ci- confidence interval
